# Supplementary material for: MicroRNA-19b Plays a Key Role in 5-Fluorouracil Resistance and Predicts Tumor Progression in Locally Advanced Rectal Cancer Patients
Source: Int J Mol Sci. 2022 Oct 18;23(20):12447. doi: 10.3390/ijms232012447 (PMC9604503; doi:10.3390/ijms232012447)
Supplement: Supplementary file 1 [file ijms-23-12447-s001.zip]

Archive with 1 entries (1 files):
- ijms-1947072-supplementary.pdf
